# Supplementary material for: Coregulation mapping based on individual phenotypic variation in response to virus infection
Source: Immunome Res. 2010 Mar 18;6:2. doi: 10.1186/1745-7580-6-2 (PMC3161383; doi:10.1186/1745-7580-6-2)
Supplement: Additional file 1 — Supporting Information: Table S1. The copy numbers of mRNA for all 34 genes. [file 1745-7580-6-2-S1.XLS]

## Sheet: Sheet1
The PCR measurements for the 145 donors
ID	NDV/RNA	B2M	CASP8	CCL4	CCL5	CCR7	CD86	CXCL10	DDX58	DHX9	DICER1	EIF2AK2	IFIT1	IFIT2	IFNA1	IFNA2	IFNAR1	IFNB1	IFNG	IKBKE	IL12A	IL28A	IL28B	IL29	IL6	IL8	IRF7	IRF9	MX1	STAT1	TBK1	TLR3	TNF	TRAM1	TYK2
1	1.10957	284.973	0.110881	111.965	41.8811	0.718123	9.38172	110.757	25.1728	2.45955	2.69282	3.57302	75.1501	184.911	12.0036	9.06467	1.04357	1.35773	0.0122034	0.490731	0.614008	2.32669	3.00524	41.0303	1.29154	7.25648	38.1466	17.3359	24.4075	4.68976	3.13424	0.260498	35.7686	10.325	2.06246
2	0.130308	288.872	0.126074	111.094	10.8497	0.477135	10.8975	48.6078	11.6681	1.89996	3.57687	1.30486	111.401	112.707	0.623179	0.346104	1.93816	0.11952	0.0312425	1.04351	0.0378269	0.0976907	0.10622	2.17978	0.717984	9.25997	20.9795	9.57685	19.3136	3.00526	2.39124	0.135575	4.53101	15.5551	4.0663
3	0.273573	178.512	0.0952309	287.55	198.648	2.93022	7.28908	26.685	17.8484	0.733878	2.37988	0.468269	63.9062	144.311	27.2198	26.1034	1.49768	2.00821	0.216124	2.06643	0.980657	10.3938	13.8164	125.259	1.12573	3.50914	46.0706	18.3327	17.2127	0.908803	3.48356	0.080985	34.2421	4.3042	0.730361
4	0.646176	942.751	0.226237	211.893	214.383	7.14585	12.5354	184.213	29.9126	1.75762	2.13816	3.69347	84.2294	243.719	73.64	63.2254	1.56808	5.02711	0.318528	1.49745	6.67274	18.1998	25.8129	109.591	0.96695	13.0871	47.0342	19.3275	27.4307	6.38774	2.83103	0.378099	56.9139	12.1534	1.2619
5	0.371131	670.246	0.212825	296.275	375.462	4.55597	12.8835	188.117	41.939	1.85754	3.66895	3.79577	131.767	416.625	144.235	139.211	2.38288	7.15357	0.510843	2.72543	13.1904	24.3156	29.5113	252.485	2.45073	25.3953	52.5235	24.9419	38.8931	9.2712	3.77524	0.273644	95.9951	12.5209	1.32131
6	0.444421	1100.73	0.308991	513.457	787.883	2.14918	15.5049	337.818	62.638	2.63828	12.5296	6.07333	141.624	719.94	470.954	436.795	2.55904	11.9271	1.83505	6.62222	19.7467	21.1969	16.9617	528.214	9.34825	70.405	98.3042	40.6956	60.0254	12.9233	5.08162	0.246504	119.992	15.4425	1.40961
7	0.164938	881.352	0.27963	898.285	372.578	1.74908	14.7681	430.004	64.3121	1.90196	4.88796	4.84795	172.472	509.139	330.31	326.89	3.86914	7.13758	0.266477	4.28059	12.2392	6.62978	9.63276	339.275	9.989	77.493	67.374	21.2082	46.5392	12.8958	5.16766	0.542738	116.863	16.3359	1.75993
8	0.316439	721.645	0.355541	375.774	530.206	2.28939	17.2299	352.878	74.0256	3.00219	7.5088	7.0645	263.547	541.13	174.09	198.505	3.01677	7.63131	0.111343	4.29244	5.592	10.2751	4.81231	314.643	6.46812	36.5778	55.754	26.5852	63.0198	16.8892	6.34671	0.975558	159.948	16.8172	3.14178
9	0.690159	871.947	0.445138	214.254	235.128	7.73316	15.202	113.328	35.6206	2.49296	5.93241	3.23968	86.7864	252.654	90.6401	73.3812	2.1572	3.53952	0.280901	2.68904	5.33682	14.3982	14.9335	203.123	0.703696	11.914	89.8066	36.1304	34.0261	6.83169	5.49247	0.354065	79.4878	12.2024	10.6117
10	0.447513	974.73	0.351369	510.519	643.495	0.759362	11.656	206.244	54.032	1.96626	6.24667	4.5065	121.583	581.457	540.268	471.266	4.19766	14.2259	0.671327	2.6172	19.7236	78.0111	102.739	682.86	4.23713	101.458	74.3145	26.8966	36.165	9.61656	4.40856	0.368298	161.928	17.6773	1.77467
11	1.58008	1257.46	0.405698	860.688	934.302	0.503322	13.2982	359.711	99.4859	2.09581	17.8296	5.0546	176.322	1264.74	714.253	723.858	4.09838	18.1617	0.236566	8.39004	9.56884	45.6526	49.7321	854.46	32.2849	142.848	138.676	61.2195	54.3429	25.4355	11.8299	0.38888	273.429	19.0374	16.0506
12	0.510506	852.236	0.459722	557.745	509.387	3.97107	15.0757	157.235	53.2589	2.85898	10.8665	3.83558	119.346	483.248	248.653	229.508	4.77365	9.92936	0.494425	3.67572	6.81385	77.2499	72.5385	681.789	1.9834	70.1134	60.7467	29.3282	36.9683	9.46929	6.63139	0.391521	147.74	15.1086	1.63079
13	0.986233	911.562	0.63164	739.477	367.602	3.0077	15.8393	639.938	66.9094	3.45745	5.43904	5.31741	82.7617	380.424	186.281	170.265	2.58973	12.3405	1.70862	2.7838	11.5678	23.7602	34.1196	274.813	7.55814	40.1699	88.0569	25.5917	55.1335	12.493	7.13329	0.459562	178.772	12.6188	0.678578
14	0.524858	697.225	0.181667	185.523	191.303	2.57631	10.0137	266.299	30.6394	2.33384	1.9332	3.3302	54.1077	142.994	46.1788	32.4026	1.36662	6.30412	0.35781	0.830643	4.65955	17.8894	22.7715	129.823	0.71591	6.45935	41.5045	12.4602	33.4535	8.5315	4.27284	0.38181	72.2621	9.83643	0.49193
15	0.262429	396.334	0.367568	99.7232	65.0813	0.706611	7.89372	237.169	22.7763	3.44073	3.40893	4.1864	59.4277	120.281	19.8398	13.2944	1.64634	2.755	0.157325	1.33112	0.463108	3.19228	3.04293	46.9616	2.42651	7.55801	45.3714	14.98	43.2624	10.204	5.26663	0.498608	70.7303	7.84432	19.316
16	0.752623	753.359	0.301163	770.273	223.829	0.454015	9.59401	273.081	34.6403	2.04292	2.9688	3.83821	93.0506	402.495	130.773	98.2871	1.6054	7.33555	0.0317835	1.94227	5.20218	5.09197	5.65514	185.274	6.24006	51.7741	50.9561	17.6613	40.3646	10.5291	3.45988	0.311891	121.154	13.509	3.34158
17	0.840896	673.016	0.392442	295.601	200.361	2.88203	10.5026	114.86	30.5778	2.0446	4.39876	2.71942	70.8354	272.446	67.3638	41.3936	1.42455	4.25006	0.17425	1.24067	4.44831	27.5626	35.7558	153.395	2.51499	14.6973	38.1755	16.5917	18.6418	4.75059	2.7937	0.167946	53.3683	7.55541	0.977427
18	0.566442	2756.25	0.749861	1079.41	107.286	0.765542	9.77431	317.505	37.5004	1.98052	2.03858	2.31407	178.568	328.664	55.5496	48.6636	2.04458	5.11097	1.45519	2.02121	1.40943	4.94452	6.50094	68.2728	8.34137	41.7062	52.5443	22.9864	14.872	6.45169	6.42694	0.285518	34.8193	10.9308	0.327537
19	0.257028	1892.65	0.568501	1745.7	533.517	2.17516	11.9728	306.861	38.0996	2.213	6.32976	3.33172	134.477	537.28	319.62	303.825	2.14472	10.2731	0.468915	4.56514	10.9896	29.3388	34.4823	326.451	7.23442	113.11	99.659	28.0235	14.9252	8.72254	4.42457	0.142774	64.251	8.93071	0.406655
20	1.03526	1297.3	0.317532	1080.29	360.56	2.33588	16.1717	239.565	32.7765	1.99576	6.06681	4.35104	117.662	326.975	107.089	89.8408	1.71214	7.04257	1.70662	3.38298	10.4287	16.3845	15.7489	225.356	7.38953	76.2592	58.99	18.686	32.6343	9.31815	3.28128	0.160104	71.6354	10.3018	1.26876
21	1.33993	734.637	0.231907	296.196	233.396	7.21185	14.1463	60.4493	17.6986	1.06074	4.48961	2.02051	57.7954	221.809	43.7598	36.1653	1.14674	3.16503	0.58352	1.56293	2.83567	9.12582	11.9696	114.042	0.714505	35.9332	36.5799	13.391	15.2557	4.21082	2.83549	0.111301	62.9466	6.44119	0.65084
22	1.18099	883.816	0.317237	397.512	341.921	2.40732	10.3385	261.137	54.0722	2.4893	6.36401	5.44224	104.832	478.598	111.699	122.652	2.14744	7.98558	1.6734	3.24017	5.54165	19.7663	17.641	279.315	5.24477	42.1378	52.8752	29.0381	54.7809	17.3069	7.61954	0.317459	167.652	8.95058	11.6183
23	0.628507	970.934	0.631667	598.077	465.952	2.29253	12.6754	656.731	63.0384	2.99326	3.80989	5.00622	96.7943	705.462	209.598	227.58	2.14051	18.9753	1.57968	2.24191	27.6011	35.7426	41.2277	533.939	5.89018	83.2559	96.8755	41.1742	60.2203	14.027	7.24186	0.316862	206.566	8.12603	2.21171
24	2.90795	962.093	0.321998	623.063	413.454	1.09843	13.0473	463.755	46.6762	1.79768	4.07812	2.55962	90.0542	908.03	169.565	181.574	2.69412	8.19786	0.693928	1.91996	8.0433	10.9699	12.2367	380.361	22.8662	27.6481	73.558	36.7779	38.8618	9.97505	5.02664	0.305881	115.546	9.32605	0.778744
25	4.89056	1739.6	1.69805	6481.87	2543.07	11.0134	51.3489	1074.72	249.707	7.62525	41.2817	4.74446	291.681	4987.07	615.068	509.78	8.97582	41.1977	5.14529	18.074	64.0534	110.162	112.522	1942.57	11.8947	66.5616	985.936	432.748	126.4	7.99685	52.5076	0.423698	289.786	25.5721	2.18913
26	0.135842	690.882	0.249261	372.319	159.014	2.31362	9.00018	216.795	33.6898	1.66676	3.09229	2.90432	62.6391	327.154	55.365	42.2489	1.39782	4.86929	1.80011	1.31351	2.00936	7.34798	7.16972	142.097	4.37393	15.803	49.1296	24.5594	23.5901	8.86435	4.47458	0.38857	72.1144	5.40516	2.73842
27	0.852635	812.78	0.564791	370.127	345.27	1.32609	8.37083	385.37	71.565	3.5112	5.39685	4.5983	54.7914	762.404	86.4551	74.6832	2.05247	12.9451	3.48201	1.29939	3.49911	44.5623	40.1591	342.389	4.78843	49.4561	136.749	56.7515	57.0657	12.1513	8.96502	0.309148	172.94	10.6096	1.65873
28	2.69447	1180.16	0.381108	1393.05	1256.14	2.07602	14.3104	523.485	75.0937	3.31206	25.1281	3.25674	119.582	1286.27	486.772	436.799	1.55124	26.7293	0.358787	5.56879	13.7421	57.5555	69.2409	1121.29	14.0816	82.9869	168.527	58.5596	63.0752	9.27062	8.00115	0.222695	287.659	12.3955	0.372711
29	1.04972	2768.12	0.30417	473.065	859.66	1.77421	10.6439	1514.15	90.5607	3.68157	5.84823	14.2719	234.607	1208.52	1167.99	1148.22	2.26848	9.64006	3.07142	4.23687	29.9266	24.9401	21.5381	798.597	29.0693	86.6646	62.2767	32.1158	27.9696	40.504	5.15997	1.07206	434.046	14.5854	0.743062
30	0.773782	1996.31	0.421026	453.894	737.798	2.54164	14.7652	721.843	75.9198	3.29366	6.31032	10.6983	167.722	688.588	1353.41	1254.59	3.26596	7.18031	1.37458	5.32275	25.8697	14.9002	10.5385	703.922	27.2972	72.8971	65.1538	33.8171	64.0274	34.8867	5.51215	0.686991	292.807	10.6924	1.39034
31	1.41421	1470.42	0.446674	485.418	1579.36	1.80176	16.9659	1721.32	143.912	3.29192	5.08852	10.1406	297.784	1553.33	1832.43	1693.34	5.37914	17.4496	0.99004	6.00601	30.2065	30.9283	30.5229	1473.94	26.3678	66.6245	61.2737	37.3857	55.4219	31.3691	16.0025	1.24113	745.087	20.8371	2.49984
32	1.46409	1041.33	0.239799	526.687	458.894	0.950538	10.7088	2922.68	74.7892	3.07922	12.6599	3.57411	127.567	1095.77	852.469	681.04	1.774	6.56723	4.30531	3.09724	20.9263	31.6243	19.0085	683.771	4.49304	44.139	57.9611	37.9046	22.8559	16.8178	5.43776	0.878966	353.846	12.1835	1.62412
33	1.93187	486.937	0.369198	238.452	170.011	0.659481	10.8245	648.272	26.8316	1.0223	0.450694	0.907154	143.589	397.341	65.2101	50.4888	1.9245	5.19096	0.00651175	1.90537	0.953965	5.1038	3.61869	106.241	3.30192	12.0835	27.3983	10.4468	25.9351	6.15141	3.10723	0.685921	51.3737	9.25753	0.962492
34	22.1618	498.541	0.194685	281.117	200.778	6.92643	14.8433	142.09	28.2129	2.00864	2.72741	2.20873	76.1193	421.78	115.128	129.368	1.47259	3.76642	0.0359857	2.85701	1.65511	20.4582	20.9277	264.383	0.703026	3.28613	55.2899	31.0734	17.4413	5.10995	2.52028	0.21741	105.577	4.82447	2.12888
35	1.49485	1464.66	0.5721	454.137	231.737	2.04028	11.1553	278.819	22.8219	1.58416	4.28905	5.54069	69.5246	365.499	140.984	115.678	1.55356	7.30882	0.514528	1.54222	5.22899	15.8418	21.7427	171.99	10.899	46.057	56.7829	12.5443	31.7912	16.6206	2.04899	0.249441	120.563	7.69731	0.867727
36	13.5479	1079.61	0.228584	606.603	506.031	3.45761	14.0555	248.616	32.7679	1.57128	8.98347	2.84438	85.1587	494.34	137.008	105.261	1.19056	14.764	3.56149	1.62763	7.03575	33.4745	31.6718	262.915	4.15613	56.8461	64.7805	25.6953	52.1092	7.70408	5.33009	0.206733	149.257	13.0904	1.66539
37	23.1029	591.633	0.244626	512.36	1197.29	12.5963	21.66	96.9955	66.4339	2.17844	18.7686	4.05725	100.746	351.389	84.0963	72.9752	3.18446	16.1553	0.448811	5.93393	7.56711	20.829	21.6558	411.058	7.03386	18.8024	75.1239	24.8384	162.342	2.74508	11.3327	0.178093	105.964	16.2375	10.0085
38	0.981119	418.255	0.233613	120.229	139.674	3.69911	9.50168	170.296	16.4828	1.16015	2.08933	1.69389	63.149	231.712	29.2748	22.6149	1.1176	4.53976	0.376323	1.08781	2.95944	6.81585	8.46746	59.1647	3.17269	17.8567	22.5212	13.1891	32.8328	6.15145	2.51188	0.123657	68.3863	7.28407	1.39819
39	1.03706	674.214	0.369349	200.665	61.8402	2.96372	14.3005	175.037	19.9707	2.13036	2.4945	3.4028	67.5159	288.988	12.3191	7.69477	2.32633	1.41022	0.00308122	1.2628	0.388689	2.11564	2.03972	25.0022	5.54016	53.2221	18.5822	10.7866	42.9972	12.3096	3.52437	0.31626	94.7862	10.2455	1.50049
40	12.5751	874.208	0.10245	563.166	1231.93	13.7899	37.0376	172.179	102.552	2.19441	28.011	5.49209	285.004	599.937	123.303	115.977	3.1381	16.3091	0.0605107	6.1574	9.79555	16.5597	12.7064	494.387	3.64553	37.0099	238.299	91.5532	67.1291	7.46417	18.0819	0.340145	42.8731	30.6246	10.873
41	0.448289	879.092	0.592286	119.918	86.704	1.73124	4.12288	141.597	37.1214	4.58947	1.48815	6.56457	27.2356	288.807	59.7983	46.7555	10.0332	1.69229	0.896911	1.2446	2.64426	11.201	9.3526	105.723	4.18225	34.4577	18.7162	22.9193	8.92313	10.1213	4.94829	0.202336	93.9247	10.9007	2.07957
42	0.0337844	862.073	0.540214	300.642	246.936	1.46895	9.46888	395.61	42.9172	2.11522	3.82319	3.14608	100.88	301.899	119.168	96.35	1.71161	15.5456	0.0169681	2.0021	2.90786	19.5296	15.5943	176.199	7.16377	37.7371	40.5037	13.9064	83.2099	8.46803	4.67172	0.312493	103.04	16.3679	2.29986
43	4.53939	931.302	0.535569	1187.36	1843.82	8.70049	40.7933	475.493	61.504	3.06875	32.924	13.331	213.425	850.765	602.696	331.289	8.94479	17.5699	0.48167	5.57284	12.207	54.0044	86.0099	790.662	21.4036	122.52	157.543	49.0981	72.626	7.07642	8.44193	0.289244	204.208	17.1972	4.40121
44	1.94868	742.452	0.173613	549.223	339.647	2.52816	12.1695	100.55	79.2097	1.24019	4.68879	1.82904	105.889	166.391	86.1779	81.5595	1.42351	4.17376	0.853734	3.46804	3.22325	10.3552	12.2983	194.652	3.40626	23.493	63.7344	23.3041	24.7822	2.58507	4.77951	0.186586	415.044	11.1919	2.79754
45	1.6245	640.7	0.190859	220.681	208.374	0.634343	8.56011	75.0071	25.3536	1.74196	4.48855	2.33138	70.8772	131.997	33.761	40.9357	0.934135	2.2946	0.329993	2.02089	0.816587	4.16101	4.81798	97.6982	2.23525	9.44013	30.6504	16.1841	19.9661	4.37426	3.30666	0.314376	27.3387	9.37289	2.57878
46	0.268408	876.65	0.207776	236.395	105.968	0.456378	9.91987	211.429	11.1655	2.73899	3.2282	4.82174	78.0996	290.36	75.844	40.1002	0.513082	2.9977	0.0592779	1.1862	0.533394	10.968	10.8236	95.7041	1.22773	24.8832	26.0425	20.4981	37.915	9.29467	4.02805	0.543595	61.7738	22.0612	1.93441
47	0.738413	559.998	0.175934	237.027	233.811	1.94354	12.3617	80.411	14.1559	1.69147	3.43702	1.84538	85.3976	215.625	62.1189	49.1799	0.551876	3.2591	5.8026	1.20355	2.45347	7.48394	8.8649	117.374	1.32056	16.9789	46.6397	17.1622	30.0549	3.98644	3.80034	0.174115	36.5435	12.0694	2.4804
48	2.73682	733.063	0.30009	908.177	714.877	0.747031	13.9823	732.386	52.4649	1.57298	8.87643	3.39028	220.103	518.517	103.879	179.553	9.22392	16.0117	0.239861	4.52453	10.9771	9.7355	14.8245	428.526	22.0715	22.087	88.5093	34.2059	74.5903	11.8829	7.7166	0.757591	140.806	18.4433	2.63021
49	0.994815	745.778	0.424618	759.466	470.212	8.29164	30.769	1101.78	112.396	2.30198	6.05731	4.45765	156.289	409.56	121.236	122.707	12.4131	7.24456	0.708266	4.12827	6.13237	18.0446	17.3014	292.856	29.7028	40.938	94.7954	41.4248	39.1019	5.47847	9.42679	0.408767	68.2488	11.1165	2.56463
50	1.53954	877.462	0.579516	1004.92	891.227	8.12885	33.7624	287.541	63.0989	3.14142	11.1256	6.49026	165.536	761.349	440.636	279.663	2.58704	16.0366	2.7935	4.6434	5.95621	58.9872	62.8825	667.451	6.19041	133.825	89.0745	44.9581	61.2303	8.46475	7.75574	0.595449	415.044	17.7892	3.05711
51	1.19127	510.943	0.225381	488.727	399.541	0.972691	10.8731	100.563	131.1	1.09576	5.25554	2.0093	86.5974	335.22	205.25	157.865	2.00069	8.5211	0.458499	1.85745	1.95932	22.2528	29.2909	376.765	4.78736	50.4852	37.9902	18.9186	18.8514	1.71922	4.89434	0.162254	63.9889	8.5264	1.5387
52	1.41421	901.029	0.31434	330.722	114.969	1.20056	8.46971	162.399	24.9148	2.1544	1.11204	5.19868	61.0614	262.244	68.687	40.7668	0.621847	2.5319	0.198042	1.35602	1.00081	10.0276	9.80222	97.2951	1.48799	22.7496	37.0267	20.8679	26.6694	10.7638	4.2062	0.808597	105.77	13.793	1.39002
53	0.796916	930.635	0.256928	454.015	336.744	2.29096	11.1964	148.411	33.9108	1.88073	3.60427	3.35718	81.6198	383.39	178.918	106.704	6.67405	8.09956	1.78007	3.43871	10.8181	19.6144	25.5332	254.663	15.97	44.4993	32.343	18.2893	34.8589	12.5803	3.42668	0.198782	162.616	11.1809	2.02055
54	1.05702	555.58	0.206324	445.666	337.244	2.88953	14.8296	383.144	47.2776	1.1128	2.86898	3.79543	86.5099	341.558	86.1933	99.6339	2.44246	6.15095	0.278967	2.31059	8.80957	10.8998	12.3005	237.789	5.84447	24.7286	64.4979	25.2668	36.8981	5.47137	3.19756	0.238412	109.843	7.43206	1.39109
55	2.95365	784.484	0.381676	441.831	792.369	4.13232	14.666	220.511	38.9551	2.59756	7.39329	4.5803	81.0787	492.64	435.823	189.98	2.09649	10.1011	0.798633	2.48497	7.1469	59.2063	62.1957	453.412	5.0166	134.322	88.9423	29.5646	45.3454	9.80035	5.01686	0.284818	215.711	9.10828	3.07625
56	1.15869	1504.26	0.383837	779.534	519.289	2.53507	13.3492	2094.47	40.0193	2.25347	8.05206	13.887	147.337	811.483	253.933	265.048	39.9725	22.0075	3.30846	7.80646	24.5827	27.8327	36.2384	632.57	95.6484	63.1443	94.3101	31.5028	97.7318	30.2284	8.60635	0.51929	266.714	18.6516	1.19558
57	0.638386	1383.67	0.429915	353.085	360.759	1.46348	9.48326	647.399	20.8666	2.81911	3.08835	7.94394	107.846	623.011	478.681	293.319	2.9323	9.61679	0.0979481	1.77097	2.34354	55.1219	68.3118	700.042	7.01657	125.056	43.6356	26.3955	61.1359	30.8972	7.09957	0.727359	314.156	12.42	1.57913
58	1.2163	1517.83	0.750869	603.58	374.984	2.4527	20.887	887.765	232.599	2.88587	7.22776	8.50628	230.458	668.832	187.619	111.52	2.68012	7.95051	0.236545	3.61481	6.98066	23.1268	26.7748	266.155	6.41315	52.468	38.1142	20.802	53.9767	37.5851	5.27569	0.255978	86.013	6.92492	0.686604
59	1.11729	953.61	0.305948	590.118	178.443	1.70198	12.6054	263.718	56.1238	2.17576	2.75754	3.45793	126.06	569.21	38.5675	56.342	3.37687	4.24857	1.12973	1.89257	8.3692	5.03792	5.50391	134.467	8.08036	11.4296	61.9573	29.9267	43.6443	13.0532	5.40231	0.238187	216.92	11.5421	1.40247
60	0.514057	940.268	0.370771	501.036	186.463	2.87227	11.0129	328.452	31.3508	3.00661	2.48739	6.09274	100.813	535.265	74.3426	52.2726	0.474478	3.67667	5.8026	1.82997	1.41156	10.8311	10.6093	124.755	1.13536	24.5726	57.372	28.2656	44.1461	14.1543	6.22773	0.802083	113.73	15.7961	1.64476
61	0.628507	871.138	0.202744	319.141	92.5162	1.45545	5.92062	310.888	29.072	1.56024	1.5502	4.31856	60.6471	250.552	38.8214	41.3038	0.274447	2.50055	0.154428	1.50739	2.95415	4.39257	5.54014	98.5767	0.656712	9.96547	29.276	15.696	26.2392	13.4465	2.52639	0.33483	83.5815	8.24416	0.74715
62	1.62361	382.961	0.207422	171.606	170.659	0.639393	5.82155	60.4866	32.8174	1.05097	2.79601	1.06776	57.6121	177.569	76.5584	58.4744	2.00644	4.05385	0.126891	2.69921	0.923395	8.51747	10.9255	139.556	4.80113	19.3237	35.0917	14.5445	25.9544	2.29505	3.96819	0.173721	50.1593	6.57202	1.28699
63	1.10627	533.837	0.594392	392.966	662.135	4.64733	25.9983	114.101	23.4898	3.65614	9.20826	3.77938	123.143	524.285	257.349	125.758	3.38297	9.38564	2.85422	5.06291	13.3593	36.9823	36.726	300.137	8.09496	83.9022	115.161	37.1252	61.7036	5.07307	12.4809	0.457056	81.7357	18.58	5.19284
64	1.97925	819.993	1.11061	390.617	352.915	1.15373	19.3927	1540.41	80.4579	2.18662	6.98125	8.03218	194.568	639.662	219.487	154.825	8.63894	14.2716	0.0467246	2.42956	10.1216	31.5459	31.3227	369.509	20.6717	71.5684	72.5705	33.7298	77.5855	13.0436	8.24109	0.505971	93.0607	15.2365	1.54883
65	3.605	960.763	1.37919	755.872	986.963	2.33941	26.5329	371.229	27.7948	1.87128	13.6048	3.81568	179.789	717.761	341.3	205.442	1.10023	16.9894	1.06619	10.2165	25.057	49.8237	48.7064	490.312	2.63269	113.035	42.3354	24.6633	37.1288	9.44501	5.05413	0.264478	121.548	7.86937	0.791493
66	1.73274	978.675	0.336684	291.547	162.164	1.92803	9.25252	250.953	79.5635	1.69182	2.65519	2.25866	81.2887	314.996	73.6028	55.7179	1.13495	3.61104	0.228157	1.80572	2.03385	11.5245	10.5038	132.978	2.71577	26.1457	38.1912	18.3738	27.7791	7.87476	4.82129	0.838181	64.5699	14.1149	1.35498
67	0.776697	847.773	0.120701	857.188	318.103	2.08319	20.5812	198.509	30.3636	0.910845	8.10343	2.29876	189.873	161.63	145.77	154.327	1.46429	7.34026	0.377908	7.8032	7.1208	4.37969	5.76961	251.703	16.1215	49.8935	59.4312	17.4288	26.7371	2.49519	3.52114	0.319727	56.6997	13.9922	1.07823
68	1.13994	1080.12	0.247552	2531.47	947.826	10.5189	36.6813	306.076	105.36	2.09696	13.0541	2.69012	332.56	790.358	165.779	145.126	3.09776	13.6357	2.88968	8.65699	16.1395	20.7424	16.6328	437.179	26.2937	141.869	161.885	82.7469	48.5838	6.72274	20.9363	0.420881	111.119	26.0151	3.91722
69	3.07908	485.147	0.95835	532.186	588.213	2.80302	20.0446	236.277	57.4136	2.69301	8.42528	3.9435	103.818	407.245	131.174	91.9749	1.20074	17.8151	1.01611	4.46577	8.57887	7.16548	7.32408	268.265	19.3006	96.2089	64.9802	35.0575	32.1315	4.36369	6.60478	0.266313	97.8475	6.38351	1.39861
70	2.73682	896.666	0.178702	793.693	513.948	5.08397	17.536	143.033	78.8392	2.18181	12.1356	5.59568	201.183	328.224	111.298	214.794	4.08917	6.91189	0.365542	5.46381	12.5862	16.9513	13.4533	194.056	8.2114	41.947	56.4516	36.8469	89.0044	10.3542	11.5353	0.524549	170.341	32.9587	5.57928
71	1.57189	1184.38	0.230542	1104.34	638.858	9.99578	31.1521	480.828	75.4964	2.5395	14.1974	5.50043	187.783	457.961	206.345	386.067	6.80753	25.5068	1.36913	6.3154	32.2101	30.7375	28.2679	388.605	14.576	79.942	97.4572	63.7772	48.177	7.2636	13.3269	0.388272	74.5054	17.4195	1.80498
72	1.41177	653.524	0.743834	371.113	155.091	2.07763	10.0868	194.812	39.2995	2.32904	2.92018	3.68785	60.5569	252.914	86.6217	86.0284	1.43677	6.51955	0.427963	1.42193	3.57106	7.58163	6.84496	168.871	6.00359	28.3098	27.9713	23.7573	20.4731	6.36938	2.64601	0.245618	57.6391	4.84307	0.555944
73	1.42652	613.321	0.992584	243.697	405.095	5.44335	12.6699	130.326	43.5934	2.05006	4.89714	4.60656	82.5992	526.39	60.9289	42.1626	1.76591	16.2351	1.36834	1.88268	4.73339	25.8753	20.186	191.945	4.56833	38.6374	45.6052	28.6397	37.0033	10.5357	6.15843	0.210123	112.79	8.14053	0.69157
74	0.902814	485.352	0.147805	516.839	502.435	2.26693	13.4457	233.447	43.6194	1.97946	4.34661	3.26348	99.9246	411.875	256.667	269.476	1.22102	35.5084	0.959063	2.41862	9.86289	16.2856	17.97	365.021	18.3233	45.2504	34.156	20.178	33.958	10.2645	3.45955	0.310171	117.487	8.73358	0.83557
75	1.55025	1172.48	2.08595	418.064	859.204	20.5692	27.1204	171.573	56.6169	2.62801	7.68248	4.86671	223.362	220.987	108.969	91.0987	3.76088	13.5497	1.45525	2.90988	16.168	26.6628	18.8234	456.957	6.19566	34.4538	60.8219	20.9645	77.8602	15.4499	7.96286	0.7673	326.096	31.1934	5.42009
76	2.62533	1589.76	0.820549	456.525	279.608	6.26396	11.8707	442.316	31.1759	1.18373	4.05475	2.46844	132.542	859.569	71.7188	65.0036	2.04842	4.35938	0.0336612	2.19589	6.58251	32.4714	36.0099	169.481	4.93812	27.0077	68.8472	39.2955	29.9068	13.1993	4.10814	0.327272	74.8494	11.8368	1.66576
77	0.890384	698.778	0.252587	294.117	271.583	1.6919	8.77236	501.968	18.2114	1.32184	3.04043	2.20906	79.5627	204.799	93.2726	101.021	1.98969	8.44599	1.20418	2.41957	4.49295	9.91246	10.0507	174.56	3.00409	39.9291	40.9312	12.4549	25.1418	4.66511	1.53228	0.170869	81.341	6.387	0.659945
78	2.9742	1921.86	1.21991	1691.42	1507.64	5.10483	28.5282	831.887	58.4713	3.23935	37.5744	4.26182	211.983	1610.87	971.026	1053.36	6.48357	39.1149	29.0944	6.19184	37.7886	226.644	233.146	948.185	8.5028	109.735	133.246	38.7983	44.6312	12.8375	6.64639	0.240074	655.308	9.04142	1.62375
79	0.442117	1160.33	0.473444	436.321	416.645	0.800255	4.1783	202.016	15.4811	1.56776	8.48553	3.25516	80.6086	1279.23	277.342	431.723	3.98497	6.52808	0.140177	2.58191	2.49781	218.31	166.446	380.188	0.681343	37.8623	40.8557	35.518	14.5123	3.41175	0.972622	0.0740467	85.237	6.07206	0.803405
80	2.28548	505.695	0.359764	751.086	993.538	2.90881	10.1423	277.34	19.5292	1.3139	20.5468	1.78726	87.5265	518.189	426.368	349.26	1.10536	41.6147	1.59053	2.87177	19.1035	90.4205	82.3033	877.937	3.64618	85.4323	79.662	16.6978	28.0043	2.12187	2.35429	0.058748	205.875	5.51085	0.70158
81	3.97419	573.916	0.135039	576.46	286.304	4.61641	19.9937	486.778	68.5394	2.55929	7.77291	2.38868	155.581	435.622	61.14	30.2874	1.65246	7.14886	1.05414	4.92818	3.89782	7.27173	4.79168	259.033	18.0952	180.81	162.175	37.4596	50.537	5.51756	6.77605	0.397741	138.825	9.06461	2.47906
82	1.11132	450.294	0.15315	516.839	284.203	1.58416	12.5409	189.721	22.4591	1.13166	4.70408	0.934488	100.822	204.093	149.665	108.249	1.62271	5.68213	0.188542	1.97362	4.02702	4.69843	6.38167	207.448	4.66449	16.8499	53.0312	11.7093	22.8511	2.56609	1.02278	0.110899	65.8077	3.12281	0.588324
83	1.53359	503.153	0.639231	135.462	552.132	2.03701	7.55189	94.2438	28.6495	0.992869	4.4496	1.48054	77.7079	149.14	104.482	112.69	2.0762	5.17433	0.153488	2.04907	1.84101	11.0767	7.89416	301.204	1.83737	13.6091	59.4251	22.2149	33.7981	3.90491	4.5354	0.234041	93.1313	11.2473	1.94878
84	70.9659	905.462	0.134487	401.538	979.801	1.50142	12.5192	362.897	38.4966	2.127	15.962	3.94553	159.737	796.479	180.265	178.141	1.89653	26.0743	1.23068	1.81121	5.60099	49.8843	44.5748	521.785	5.09509	103.877	70.2227	25.956	38.8268	8.2095	5.34772	0.222208	109.781	21.6509	2.96256
85	0.521037	856.633	0.121858	451.506	303.248	1.30935	17.4391	274.033	29.3725	1.36114	4.67349	1.77881	100.804	289.653	84.3938	97.8015	2.11678	5.659	0.788935	2.22662	8.46634	8.33753	9.66913	111.589	1.96479	39.2756	99.4923	31.0889	50.7465	5.01997	5.58429	0.267162	36.0891	14.3093	3.31701
86	0.987991	2057.51	0.351091	760.821	145.066	2.23885	13.6166	473.043	40.739	2.45582	1.99074	2.91906	93.4637	758.623	29.4734	41.7228	6.37275	6.61956	0.149651	1.52091	4.77071	6.60961	6.11284	83.8191	3.3106	63.6304	49.3912	33.8693	41.1657	11.7117	6.33917	0.318581	62.1541	19.6909	2.18093
87	0.828872	1196.93	0.357274	405.22	114.09	1.95284	8.79252	292.603	30.9103	2.54928	2.30631	7.511	41.1581	878.988	100.867	87.5705	2.71077	4.14917	0.480422	1.0679	0.753173	27.9138	33.3011	79.1352	3.17427	16.7587	68.184	30.2347	31.4972	13.7973	2.20984	0.357832	101.76	8.67927	1.4868
88	0.752606	705.038	0.210789	137.215	62.3537	0.658529	5.07834	280.134	18.2948	1.49307	0.723536	3.64044	19.2298	229.812	33.5953	29.2641	1.29543	5.12079	0.0513061	0.387337	0.970437	5.90324	6.90269	73.8599	1.09081	20.1709	23.7474	8.57778	19.1026	8.84374	1.44603	0.220765	76.822	5.14415	0.481285
89	0.831609	785.951	0.0978204	174.762	99.5026	2.26571	5.5287	303.178	21.8214	1.32922	1.39453	4.67651	20.7135	207.401	86.2985	71.1217	0.815605	8.35883	0.236661	0.590144	1.96333	19.138	23.1765	146.382	1.13415	20.3561	26.4744	9.80245	20.3956	9.7456	1.21934	0.194585	99.8023	5.28112	0.715263
90	0.714021	417.896	0.42438	389.085	115.37	1.31949	5.16083	253.402	20.2535	0.993252	1.27604	1.94551	29.2784	177.975	43.0746	34.3386	2.06123	2.64833	0.303821	0.610074	4.73695	1.69186	1.82122	69.571	4.12033	32.2533	31.9982	8.78993	23.2885	3.93776	1.4682	0.160806	53.6774	5.17018	0.449491
91	0.265135	1359.86	0.537988	345.824	190.637	3.91028	11.4488	160.867	54.7482	3.05082	2.43679	15.2926	111.207	245.069	246.056	368.742	8.2111	5.03781	0.482918	3.52051	6.41009	16.3592	8.7031	358.292	15.2458	61.8139	33.6042	15.6736	85.4009	48.4761	5.53792	1.22312	179.685	33.0244	3.52015
92	0.701959	653.888	0.232226	221.537	176.528	5.5845	11.8805	73.3857	38.1407	2.49626	1.80816	5.03269	42.2285	186.551	87.0544	105.474	3.86744	5.60947	0.0823047	0.705215	4.62164	13.7898	10.2024	245.131	1.74641	7.82978	19.9447	13.3691	54.594	11.633	3.62915	0.700715	161.169	22.1076	3.04806
93	2.14453	1493.57	0.303427	673.301	387.728	2.31498	21.222	185.609	72.9494	3.80921	7.80207	8.9053	120.812	399.012	210.304	219.718	3.90067	14.3242	0.194704	3.16534	7.83299	27.9436	24.3208	299.032	9.22105	165.747	41.1673	19.0766	92.259	27.5432	7.40864	0.719779	389.687	33.8026	3.96577
94	1.04247	1769.47	0.507819	315.003	243.954	3.41456	13.7362	105.49	54.6691	3.60308	3.07701	7.57823	65.3836	434.509	165.58	152.72	5.80237	7.0536	0.555225	2.43954	13.0102	20.0054	19.2627	280.219	2.25088	21.1558	39.5686	24.5776	77.9616	22.3021	6.72271	1.15539	260.457	33.4462	4.19235
95	0.642826	2941.63	1.07302	1033.84	492.643	2.8265	13.1321	316.454	100.129	4.69214	4.07839	13.2868	152.278	990.527	198.915	193.923	10.4747	26.1574	0.425918	5.53688	5.85465	43.8088	51.278	512.375	17.6115	276.504	58.2924	34.8899	135	59.1731	12.0842	1.96586	684.315	67.8284	6.1504
96	0.691356	1724.83	0.322276	772.646	444.346	1.31838	3.93402	397.967	54.734	2.26386	4.72735	11.68	101.618	702.964	469.213	440.458	2.46447	33.1416	2.08596	4.18767	12.2086	33.0187	34.9262	736.162	26.7822	165.051	67.001	32.7738	62.4516	38.5798	4.76055	0.483886	275.131	22.7969	1.49426
97	1.09619	913.155	0.322192	338.49	27.0377	0.676077	7.63574	347.746	51.6818	6.07311	1.80317	22.3747	56.1236	442.52	10.8321	7.26648	3.42793	2.06118	4.02667	1.59469	1.29085	1.93612	2.45624	46.5302	5.42801	50.0369	71.4804	14.2428	110.949	39.1456	5.05413	0.220363	36.2841	11.5421	1.76369
98	0.427057	876.26	0.372387	349.505	76.9327	1.16946	11.0332	232.599	19.405	1.04299	2.34454	3.12638	81.1986	146.913	37.9284	29.7447	2.74099	1.33131	0.043173	2.03477	2.82535	4.71576	5.67231	67.5523	1.12062	13.9516	21.4739	7.33416	13.4184	12.0447	1.83249	0.161114	75.4409	6.21923	1.16999
99	0.555747	924.126	0.300697	553.323	250.389	3.38314	12.6054	575.166	40.0193	2.09652	3.30935	8.30981	102.566	458.112	114.532	119.564	3.35877	9.51698	0.145792	2.69371	4.21395	18.0446	17.3014	226.968	7.21396	46.9678	48.1039	23.1358	37.1205	20.8873	4.18843	0.199787	194.887	7.31721	0.268977
100	0.279806	1521.23	0.49746	454.015	217.538	2.29096	10.4413	383.754	46.6184	2.04574	4.034	5.34074	107.42	419.124	155.108	163.614	2.20883	10.8398	0.276947	3.03446	4.2975	40.3935	42.7315	340.295	3.79914	53.0551	52.5629	25.485	37.915	14.6492	3.41938	0.309297	141.275	15.0856	0.588662
101	0.179555	436.913	0.225888	125.331	82.1309	1.18804	9.86635	204.374	24.0727	3.06657	1.91768	2.78502	67.502	196.975	26.2975	22.5646	1.21058	2.82461	0.342665	1.06106	1.5548	3.42433	3.37911	65.6143	3.48142	55.0993	36.8171	21.6663	36.5928	7.51696	4.3584	0.513856	34.0164	14.5473	2.17389
102	1.00173	783.612	0.284705	311.45	352.915	9.24482	16.0931	239.195	44.2325	2.88763	7.18476	6.50117	92.9581	631.984	114.998	86.8671	1.99832	13.4585	22.6305	2.013	6.13237	48.3425	18.4464	277.384	2.10598	53.2643	95.8606	40.3672	48.4911	9.29467	6.8359	1.11011	66.4406	14.2993	10.3181
103	0.517632	1101.48	0.423643	482.919	364.391	4.40704	18.7686	263.718	45.7868	2.47846	11.8867	4.40078	84.4213	937.509	418.949	360.845	1.68631	10.7332	1.22422	2.42956	19.382	95.1675	98.659	503.502	8.39921	28.1381	50.7327	28.3888	28.7667	12.9706	6.673	0.183409	369.317	10.5532	2.44055
104	0.779165	927.907	0.816072	467.96	450.059	0.987408	9.07524	264.573	24.2934	1.02661	4.68879	2.06448	72.9937	376.178	170.8	143.175	1.51886	6.95836	0.0992846	3.17665	2.87372	49.9513	63.546	313.279	3.5522	36.3546	20.1348	12.1191	18.4431	10.5578	1.36002	0.156301	260.561	5.09699	0.452458
105	1.05702	618.214	0.284425	325.591	411.629	1.66044	9.64761	349.731	26.7995	1.80106	5.03772	1.51308	70.1953	431.147	146.934	121.109	1.44777	11.0511	0.113651	1.65335	3.96185	28.8871	27.8542	309.363	3.727	22.9702	30.2752	18.1919	29.6448	7.5839	3.31501	1.1463	47.0597	7.56462	1.64476
106	1.21419	876.65	1.03907	394.608	1267.58	9.9373	29.7134	155.327	105.354	3.37604	12.8916	4.44024	174.535	541.367	79.1286	63.2169	2.09649	6.52866	0.513881	6.00162	10.4882	25.4279	25.8427	222.298	7.7244	31.4283	196.154	79.6204	123.116	7.28656	8.06738	0.318596	63.6727	12.6248	3.33415
107	0.281265	364.542	0.172797	72.7879	359.469	0.787327	5.83609	90.5106	28.7704	3.42442	4.07688	0.807342	40.9045	163.498	15.1855	10.5238	1.00217	1.86829	3.49992	1.20604	0.708079	2.31644	4.81201	60.1246	5.03151	8.66147	57.372	20.3903	24.6457	1.98484	4.57384	0.337568	30.1351	13.4057	3.6271
108	4.85678	909.347	0.237295	646.328	100.659	0.480196	21.6244	188.194	71.5404	2.1544	3.829	4.95257	105.678	294.014	59.5664	41.5003	2.96477	1.92539	0.242562	2.17474	8.02126	4.64284	4.60727	66.6198	20.1797	48.6867	94.596	16.4275	68.1767	19.6332	11.6513	0.194	135.765	50.227	3.95606
109	1.15669	613.392	0.244948	411.931	152.725	1.34927	8.69195	113.934	27.555	0.890366	2.95122	3.4762	70.0688	252.093	49.7269	35.3372	3.73496	2.03898	0.0538784	1.67691	4.5301	9.19652	10.6734	127.904	3.38494	37.9296	31.2901	9.8011	17.7822	4.93552	5.9763	0.181617	99.2125	23.3867	1.34593
110	5.35171	1113.2	0.507219	1096.32	1120.51	8.20794	21.4362	114.83	50.872	2.2712	13.293	3.79582	108.482	536.562	121.236	92.2068	2.89676	12.1484	0.276352	3.48581	19.84	30.4442	31.1499	465.788	5.0166	49.8585	80.997	27.7309	39.3929	5.81802	7.71685	0.28036	195.036	15.4765	1.53208
111	3.83706	918.529	0.411372	496.25	460.381	7.98424	15.0462	122.436	37.4935	1.88299	5.35405	3.44788	100.813	421.664	130.704	111.14	2.30748	10.1598	4.18036	2.56391	5.6863	29.1947	30.0436	323.467	2.02487	48.7927	70.342	28.8814	41.1999	5.71222	5.13622	0.269358	169.308	10.53	1.4882
112	0.0178244	935.73	0.349047	289.069	318.663	4.04719	13.5866	167.163	30.5478	2.25465	5.55311	2.84816	107.579	328.898	131.125	93.5253	1.87271	7.24456	0.48167	2.13486	6.4455	27.3561	46.0079	416.274	3.71836	15.103	53.3115	23.2986	28.6854	5.31497	2.72418	0.582215	54.3308	6.47757	2.42465
113	2.01391	671.764	0.278424	357.357	422.368	6.8153	12.0867	479.5	109.499	8.80164	4.65991	3.81568	118.19	1219.63	197.233	161.33	2.03679	28.8139	262.896	1.13777	7.87381	53.0661	37.7802	465.897	9.25349	40.938	59.0198	64.7739	34.7419	8.92712	4.29749	35.7063	135.591	9.98089	95.3317
114	0.68302	591.096	0.336684	717.725	205.972	3.19492	12.1709	375.669	35.6199	1.34159	3.09367	3.72869	94.4047	275.992	119.897	110.469	1.84787	4.48296	0.648547	3.8041	7.7302	11.6942	13.0576	225.951	3.28715	10.5167	50.3182	25.2668	38.9755	9.83077	5.03022	0.363402	105.77	9.60924	2.17635
115	0.687771	694.852	0.439495	1032.59	282.937	1.0123	17.4759	673.675	55.8079	1.5438	8.1035	3.93484	262.507	409.56	168.587	151.888	3.13832	7.05595	0.216348	8.7108	16.0612	5.47321	7.24355	263.649	38.0712	100.039	98.7747	35.53	55.37	9.98263	5.96568	0.571483	157.989	21.4454	1.42405
116	1.07177	863.237	0.454959	847.154	478.157	1.21936	15.2082	1070.5	62.3155	1.89368	7.1895	3.99751	257.478	398.468	144.3	136.269	2.60395	7.81945	0.490198	7.46815	11.9317	4.61207	6.2122	226.855	30.0011	67.5159	112.07	43.8605	61.2166	12.1292	6.16158	1.10732	161.164	19.1619	1.43052
117	4.67511	880.532	0.276007	772.05	492.793	2.74598	12.7922	291.348	38.4933	2.9505	11.3405	4.35849	170.473	397.547	160.087	155.531	1.45011	15.5345	7.42963	6.22837	14.8099	8.35291	13.4954	433.695	13.2005	17.0136	108.99	49.9264	47.854	3.61675	7.21999	0.314376	62.5319	8.19703	1.51153
118	0.795536	2608.47	0.345543	1109.12	1069.56	7.1702	27.4515	895.131	24.632	1.89042	11.3036	4.49056	186.732	399.513	733.64	300.075	2.09215	12.022	0.28556	7.57601	9.98731	17.7669	16.8736	154.051	10.3652	54.566	79.6033	36.4578	44.3386	10.7743	2.65994	0.519908	182.866	11.1012	1.43788
119	2.96905	1351.94	0.140026	507.484	220.055	23.1018	21.8657	394.651	19.03	2.47001	2.58601	3.32523	86.8863	299.803	97.0179	68.2125	2.65402	5.12878	0.206974	1.85353	4.42217	19.9525	17.4992	157.127	3.77623	33.7366	42.4928	27.8816	29.7096	6.50944	2.49841	0.365978	128.738	6.90132	1.62997
120	0.376312	885.581	0.254191	304.599	135.416	0.335748	11.1261	422.124	26.3726	1.89054	2.93429	2.28666	126.517	239.126	85.9136	39.8382	1.22921	2.77016	0.0720019	3.14554	0.685478	2.91543	4.4335	57.4464	11.1001	64.356	58.0901	25.3317	35.4683	11.9145	4.48692	1.13565	29.9404	12.7054	1.45685
121	0.11344	1057.77	0.305859	284.264	51.9035	0.480795	12.3829	405.31	25.1948	2.17541	3.1386	3.88189	127.544	202.481	84.1369	55.3047	1.35008	3.07663	0.148424	3.49754	0.575096	4.28645	5.33895	90.0186	13.257	61.2959	56.6539	27.5583	36.7599	9.97267	4.19773	1.33591	13.6265	11.7503	1.32272
122	2.07053	842.029	0.249869	95.0442	24.5404	0.374174	6.01128	87.9372	17.6807	2.84616	1.21826	2.02507	36.3215	129.322	10.1869	13.2695	2.10083	0.511543	0.566077	0.337281	2.08813	3.85969	4.00825	48.6527	0.894281	19.2529	17.698	12.2022	12.2297	8.92043	3.2017	0.292843	57.0938	6.81967	1.98553
123	1.82766	950.584	1.45986	161.973	85.4568	0.416251	12.8279	83.8935	54.0551	7.33232	4.62236	2.07423	96.5129	223.685	30.8091	38.0301	1.32157	1.14381	0.800879	1.82852	4.18397	4.49918	4.63488	113.668	4.51723	25.9613	67.0573	34.2923	34.5427	4.14531	7.43138	0.168785	33.4039	9.75296	5.05619
124	5.46416	591.066	2.0702	405.902	1687.93	2.07017	18.2726	146.799	63.3682	2.75141	10.3904	4.03556	137.791	467.542	92.6091	95.6753	1.83077	8.20726	0.476765	2.09356	3.21959	72.9054	52.405	859.947	4.20478	37.2343	98.8641	38.7457	84.5194	7.00597	10.2415	0.613398	327.709	11.8625	2.63352
125	14.9285	1251.77	0.493011	844.02	639.777	2.65297	17.5797	497.462	54.794	4.31219	13.6601	6.59537	139.08	1160.61	414.518	261.606	3.50611	13.7306	7.6215	3.74754	9.89323	101.367	123.018	751.445	6.60628	136.259	77.6991	35.3786	52.777	20.5275	13.055	0.807985	389.332	14.6124	1.91527
126	36.0019	2780.74	1.48636	2097.93	13.4724	6.32167	32.7752	476.987	57.5129	2.88884	49.9184	7.78637	254.577	1715.37	2264.17	1571.33	1.92197	76.1745	13.5277	4.47358	82.1977	385.122	378.057	2484.65	5.59696	141.748	108.162	38.2659	54.3813	15.8811	12.3765	0.180739	3.80693	22.5625	2.76436
127	0.101532	577.793	0.157865	282.529	73.2357	0.26086	7.68942	114.15	28.2767	2.9881	1.41652	3.05738	53.4783	235.978	17.6135	31.0753	2.05862	0.729387	0.0423065	0.631304	1.59514	1.24064	1.07714	62.1274	2.98867	30.2805	22.3398	10.7947	19.6604	9.2841	4.75038	0.154972	67.2251	11.7844	1.96553
128	0.156041	865.346	0.302303	80.5222	20.7143	0.114702	5.11099	105.411	10.6538	2.10841	1.1217	4.32148	37.1857	115.362	14.9927	11.368	1.17753	0.819746	0.0385935	0.33082	0.261861	6.46179	3.74928	58.509	1.42565	43.0346	7.22284	6.07497	8.83549	9.78891	1.06065	0.134639	32.6784	3.91937	0.807116
129	1.03526	649.582	0.317519	1271.62	362.646	1.25535	16.9001	688.697	96.0474	7.17312	10.8279	14.1635	230.251	1014.25	517.692	555.105	4.04509	14.5259	1.51639	4.9362	18.1466	33.0673	28.6423	1019.49	18.4965	144.547	371.292	83.4938	190.779	13.264	19.3789	0.453181	180.602	21.5631	3.428
130	6.58873	2050.94	1.13137	665.936	906.034	12.6979	19.5508	595.178	40.2757	5.20772	14.0845	11.5596	116.028	1119.76	818.462	449.335	2.65167	11.4117	12.9838	2.76555	56.0548	145.033	243.599	1260.87	3.21279	19.6317	70.182	37.2979	60.3527	21.6072	7.20087	0.189812	291.331	10.2269	1.50725
131	0.550953	884.641	0.36007	173.097	329.686	3.36866	6.15684	109.877	21.4416	1.88059	3.2787	3.13091	53.262	356.478	186.839	95.075	2.15771	8.73707	0.127298	0.818557	1.28067	51.7044	63.0732	130.425	0.374558	13.757	26.0991	16.4634	14.3334	8.73309	1.61361	0.139357	113.548	6.66587	1.57132
132	2.44528	615.921	0.342058	599.524	1221.18	3.1988	22.1189	319.687	48.0954	2.0507	11.9886	4.89244	109.459	497.449	1745.76	647.006	2.28854	55.7021	4.14546	4.49696	15.5106	121.818	145.858	1023.22	10.868	58.2505	92.0001	44.3801	78.4304	7.34576	5.99639	0.29994	156.462	15.7298	2.27037
133	2.77022	689.033	0.64742	461.829	1686.78	3.23584	19.2423	134.248	53.9958	1.54977	10.5838	2.21077	96.6156	345.553	3742.13	867.823	1.31829	72.8024	0.0801518	3.72721	23.4183	116.897	161.86	1040.74	11.8216	55.6853	49.4948	24.6597	46.3498	7.0572	6.59549	0.238974	96.3699	15.0336	1.62628
134	1.13288	721.081	0.331309	277.831	73.1552	4.2819	10.0513	131.795	33.3544	2.1334	3.06487	1.82921	51.4101	306.085	105.46	70.1771	2.74793	6.62226	1.99442	1.69177	10.8667	14.6959	17.0491	100.6	2.05791	10.9723	34.1451	20.979	39.0701	6.00225	1.95763	0.258655	51.1061	6.69209	1.75277
135	1.14023	503.685	0.317423	573.103	343.184	2.40841	14.8418	217.426	54.643	1.97272	6.49195	3.43148	78.5225	387.062	69.0086	98.1342	1.61301	4.77733	0.239597	3.70517	4.81719	19.0056	21.1768	153.66	3.64585	9.09007	72.3533	25.2019	63.1297	4.88605	5.22602	0.449165	56.7464	10.892	1.68199
136	1.20581	884.966	0.204915	634.448	580.909	1.67149	14.5222	293.656	48.0273	1.82543	4.62054	2.84567	140.327	467.674	122.319	213.639	2.6037	8.83391	0.0887439	2.05432	6.96699	14.3082	17.1036	271.174	5.51597	51.9439	75.6063	47.3322	56.7501	10.1411	7.47031	0.394852	60.4729	19.4881	1.60722
137	1.22264	570.39	1.96444	1203.53	1036.77	11.9215	22.8758	282.935	103.509	4.27886	13.4424	4.07205	160.558	605.018	420.533	404.266	3.59154	11.6607	0.53913	7.22042	35.1644	5.20471	6.65224	375.863	17.6909	43.6517	236.571	73.5488	127.394	7.32874	14.4712	0.42115	113.903	16.4314	3.5092
138	0.590496	736.098	0.229485	370.33	489.154	29.117	2.85317	184.996	40.8006	2.35993	6.36343	2.78429	105.011	434.928	175.425	202.483	4.29548	7.86687	0.757889	3.44055	11.0792	11.5819	18.1146	375.289	9.14757	57.9618	35.6839	16.6888	23.9437	8.01909	4.88224	0.205257	138.217	14.144	1.42756
139	0.632878	1077.71	0.437347	584.752	619.481	2.17351	12.2611	344.742	41.2503	1.43169	1.3821	3.74946	82.5387	627.535	282.571	148.482	2.25448	22.1306	0.251482	1.29761	9.65079	18.3223	16.0671	418.453	9.66253	71.7362	37.541	17.3574	31.0739	20.2612	7.42913	0.811013	97.9929	13.0558	1.8222
140	2.2974	699.987	0.357567	433.863	954.281	1.71616	11.847	136.929	23.8858	1.14582	4.75521	1.62389	77.8044	337.628	87.3712	76.4326	1.28447	4.77065	0.386129	1.64004	3.79697	13.1897	15.1519	256.124	2.57315	14.1856	26.5422	11.9634	19.5479	4.77503	3.20517	0.210385	93.0464	6.84579	1.0443
141	0.737135	1079.66	0.350754	434.441	98.5994	1.82542	9.41161	277.582	35.7209	1.81005	4.30516	5.53391	78.9218	543.193	120.152	122.805	2.32928	5.74317	0.838489	0.908443	5.29775	30.8173	54.0738	319.778	3.60327	34.0427	33.4104	15.2193	23.5664	19.596	4.61661	0.455703	133.849	11.3339	1.65954
142	6.54322	781.592	2.05692	1201.61	614.532	7.90291	24.195	213.04	51.6298	3.01482	24.391	5.14213	172.007	453.68	261.593	355.712	1.25682	6.11872	0.486575	10.5682	23.1994	21.4057	26.6511	497.537	10.9748	36.656	214.021	55.1561	78.84	9.30525	13.0184	0.296561	270.895	13.7726	5.39712
143	1.48452	985.846	0.265374	919.467	463.376	3.43656	10.5954	317.553	39.7629	2.10113	6.21576	4.43134	109.278	457.633	363.695	326.025	1.73459	11.9239	1.73343	2.95435	15.3244	12.9399	14.537	485.494	13.2086	45.482	61.6932	21.5112	43.5044	10.8791	6.31618	0.43892	156.932	9.07101	0.98174
144	0.768438	868.659	0.236857	446.202	286.614	1.50213	7.12858	173.272	17.2491	1.02166	1.74841	3.15189	59.3609	216.276	25.3702	23.8127	1.58801	2.54857	0.428228	1.35261	3.4472	5.84624	8.26376	137.172	2.77819	38.8415	12.7691	6.31111	16.8396	8.97067	2.81053	0.191146	73.4218	5.24124	0.557887
145	1.31951	1025.91	0.143	183.386	306.375	1.29888	3.51309	249.853	32.3998	2.53083	1.38147	7.70834	40.8702	419.607	80.7924	49.1594	2.80679	2.35209	0.519174	0.751029	3.96238	19.5099	31.1758	170.826	2.47909	29.2379	20.0068	13.6332	21.3236	29.2226	2.80793	0.328813	157.352	6.05201	1.09374
The PCR measurements for one individual donor with six experimental repeats
	NDV/RNA	B2M	CASP8	CCL4	CCL5	CCR7	CD86	CXCL10	DDX58	DHX9	DICER1	EIF2AK2	IFIT1	IFIT2	IFNA1	IFNA2	IFNAR1	IFNB1	IFNG	IKBKE	IL12A	IL28A	IL28B	IL29	IL6	IL8	IRF7	IRF9	MX1	STAT1	TBK1	TLR3	TNF	TRAM1	TYK2
Operator 1	0.976032	2530.48	0.458768	345.414	147.414	7.98348	16.3701	2109.17	974.845	123.081	5.32862	470.502	96.5774	1586.4	1303.45	451.518	26.0139	2011.01	4.81826	3.56288	5.29773	723.93	1114.75	1328.48	19.0597	151.356	189.808	36.8723	2326.04	493.12	130.169	5.02901	1390.34	78.5569	19.7883
Operator 1	0.65293	1810.35	0.347655	485.289	151.57	3.42957	11.9737	516.646	539.892	116.465	2.46634	59.0122	93.7217	1353.3	855.516	329.142	34.4773	913.069	1.29222	3.01368	1.5002	626.943	542.364	840.641	14.6776	49.4324	149.826	8.48319	1490.65	44.8445	83.6995	1.44537	432.249	42.8661	14.9987
Operator 2	0.388234	1505.24	0.188027	175.349	123.072	1.16648	8.72491	711.088	541.294	172.286	1.77043	55.8035	56.5976	1392.16	1139.18	371.959	23.1094	1474.68	1.83369	2.22135	2.078	607.303	779.54	1088.99	16.6344	88.9119	195.106	10.9787	1710.73	39.7511	83.8557	1.67993	536.772	47.4987	16.8444
Operator 2	1.36131	2429.74	0.569758	469.777	208.826	11.1044	17.7021	1846.76	1245.6	171.711	8.39092	379.571	69.5381	1363.77	2535.9	872.179	28.6152	2146.53	7.77971	3.69717	8.21415	2013.14	2249.86	1755.96	17.337	198.593	193.733	32.0077	2007.84	396.893	108.219	2.41657	1472.15	54.6057	14.3068
Operator 3	0.832199	2352.77	0.370798	343.66	128.111	2.28987	8.68399	2119.03	1198.54	207.612	3.55245	280.958	70.1264	1397.54	2902.48	875.03	43.221	2383.19	2.45463	2.41263	10.3558	1747.16	2070.75	1877.47	35.2152	371.883	147.516	31.5281	1538.25	608.971	171.185	3.94012	1039.78	76.1727	16.9082
Operator 3	1.58557	3210.28	0.50427	409.369	231.96	4.88454	9.99214	1992.13	1633.96	244.028	3.42292	354.908	88.1063	1459.96	3234.49	827	32.2459	2146.65	2.38165	3.47241	11.6191	1768.25	1449.16	1736.88	27.8174	280.385	163.937	26.6476	1984.82	612.47	115.845	4.08301	1481.42	72.1177	12.2106
